# Supplementary material for: Structure, Physicochemical Properties and Biological Activity of Lipopolysaccharide from the Rhizospheric Bacterium Ochrobactrum quorumnocens T1Kr02, Containing d-Fucose Residues
Source: Int J Mol Sci. 2024 Feb 6;25(4):1970. doi: 10.3390/ijms25041970 (PMC10888714; doi:10.3390/ijms25041970)
Supplement: Supplementary file 1 [file ijms-25-01970-s001.zip]

Archive with 1 entries (1 files):
- ijms-2852926-supplementary.pdf
